# Supplementary material for: Semi-Synthesis and Biological Evaluation of 25(R)-26-Acetoxy-3β,5α-Dihydroxycholest-6-One
Source: Mar Drugs. 2023 Mar 20;21(3):191. doi: 10.3390/md21030191 (PMC10053440; doi:10.3390/md21030191)
Supplement: Supplementary file 1 [file marinedrugs-21-00191-s001.zip]

Archive with 1 entries (1 files):
- marinedrugs-2278797-supplementary.pdf
